# Supplementary material for: Grapevine cell response to carbon deficiency requires transcriptome and methylome reprogramming
Source: Hortic Res. 2024 Sep 28;12(1):uhae277. doi: 10.1093/hr/uhae277 (PMC11750959; doi:10.1093/hr/uhae277)
Supplement: Web_Material_uhae277 [file web_material_uhae277.zip]

Archive with 4 entries (4 files):
- Cell sugar starvation_Supplementary Informations.docx
- Supplementary Material 1_MSDIAL_parameters.txt
- SuppTablesS1S15_review2.xlsx
- TopVar200genes_Heatmap data.xlsx
