# Supplementary material for: Grapevine cell response to carbon deficiency requires transcriptome and methylome reprogramming
Source: Hortic Res. 2024 Sep 28;12(1):uhae277. doi: 10.1093/hr/uhae277 (PMC11750959; doi:10.1093/hr/uhae277)
Supplement: Web_Material_uhae277 [file web_material_uhae277.zip › TopVar200genes_Heatmap data.xlsx]

## Sheet: Feuil1
List of the 200 genes showing the highest variation between samples and there related expression (Figure 5)
	G-_3	G-_1	G-_2	G+_1	G+_2	G+_3
Vitvi09g01542	-2.22742347799487	-2.21401601391039	-2.1561042865161	2.35266911758258	2.32384980131467	1.92102485952411
Vitvi09g01543	-2.19159256537956	-2.19781178925889	-2.16678708389707	2.39060183967992	2.47031380269003	1.69527579616556
Vitvi06g00666	2.21899374648037	1.67136482532812	2.49200711274466	-2.1307888881678	-2.11409674005753	-2.13748005632783
Vitvi17g01613	2.11043107244862	1.79588240301968	2.20438881662053	-2.0439152343663	-2.06407621239872	-2.00271084532382
Vitvi11g00443	2.11452733847488	1.86946103715376	2.04243801724749	-2.00860224443224	-1.96024495519214	-2.05757919325175
Vitvi13g01337	-2.04809505337507	-1.89427494148747	-2.06291873399366	2.26447211221425	2.0441506392402	1.69666597740174
Vitvi15g00674	-2.01471569730867	-1.86379841073417	-1.89489112948489	2.14114359752171	2.01472372829373	1.6175379117123
Vitvi03g01371	2.01030338914958	1.86907352341118	1.9058686402282	-1.8437291725729	-1.98624766522257	-1.95526871499348
Vitvi09g00275	2.28747615191909	1.61208923400371	1.76814836017757	-1.92867312397835	-1.88427014797012	-1.85477047415192
Vitvi17g01621	1.85025161110662	1.67642168665077	2.15747486162656	-1.88166681574843	-1.87706773373012	-1.9254136099054
Vitvi04g00334	2.0771009226411	1.55556263929628	1.97848258647876	-1.96385413577297	-1.82269101154415	-1.82460100109902
Vitvi06g01477	-1.84712054944733	-1.80056329284263	-1.92640730355245	2.35264795463775	1.76764964071495	1.4537935504897
Vitvi01g01648	2.34417583889987	1.78776045372627	1.38716469885163	-1.78100775350219	-1.99881864498458	-1.739274592991
Vitvi01g00329	1.94026502531085	1.75283534006345	1.85687433173782	-1.87276247814787	-1.68062070758284	-1.99659151138142
Vitvi18g00510	-2.01431132880575	-1.55159712685135	-1.92118726703153	1.9495216118398	2.01301946582918	1.52455464501964
Vitvi10g00451	1.88186761397433	1.75531275680228	1.87523094532768	-1.81433289110366	-1.76976307161899	-1.92831535338164
Vitvi18g01174	2.12905564913769	1.43488698522573	1.89159934160174	-1.78209225165841	-1.83178735220141	-1.84166237210534
Vitvi09g00343	1.94004310665145	1.60713584652282	1.92374989742382	-1.83958204067396	-1.83495859544615	-1.79638821447797
Vitvi00g00794	1.88356044452578	1.73398063112312	1.82242929541614	-1.78220516416186	-1.73814343201679	-1.91962177488638
Vitvi02g00719	1.56539093007193	1.76688996458836	1.97138545720162	-1.78392352457337	-1.67676370286671	-1.84297912442183
Vitvi15g00643	-1.90256045685178	-1.72437496826136	-1.62727477383202	1.60231075764019	1.79066182696553	1.86123761433944
Vitvi02g00531	-1.79922709268324	-1.55592050011805	-1.78026805312983	1.62819278705514	2.11245255110883	1.39477030776715
Vitvi18g01608	1.76332119505273	1.63326814507824	1.76045079854523	-1.87134231489347	-1.46066119284951	-1.82503663093321
Vitvi04g01700	2.17845683185937	1.72222848130844	1.19324994133282	-1.73043540469313	-1.78388514055291	-1.57961470925459
Vitvi11g00518	-1.87766488790106	-1.44511016408393	-1.79814999399365	1.8386338026381	1.90979831100672	1.37249293233381
Vitvi07g00242	1.99758780140906	1.41719914554495	1.6279604925672	-1.69858530709411	-1.75932282099811	-1.58483931142899
Vitvi19g00601	1.64708651737405	1.30923417110059	2.02015246626572	-1.73736655466055	-1.4971323199536	-1.74197428012621
Vitvi02g00481	1.89748856124028	1.35090759243209	1.7400636966767	-1.64636642220211	-1.64024993631248	-1.70184349183448
Vitvi07g01270	1.65560979578562	1.70341610288293	1.61596922049004	-1.51646979721346	-1.69791804112786	-1.76060728081727
Vitvi12g02485	1.98470225392735	1.67549888980298	1.24153652924337	-1.33993131864691	-1.75508430740721	-1.80672204691957
Vitvi14g00775	-1.69753039108887	-1.52018290221149	-1.7286550581618	1.84660743588894	1.5811030060049	1.51865790956832
Vitvi15g00004	2.09369997521509	1.60933429034449	1.16705668268379	-1.72259032375642	-1.61974191371035	-1.5277587107766
Vitvi14g00142	1.61100054841619	1.55419212540428	1.76012111555966	-1.52626782311829	-1.84173234530752	-1.55731362095433
Vitvi10g01839	1.93434774921141	1.80657968615498	1.1102497287702	-1.35602052930421	-1.85976510156359	-1.63539153326879
Vitvi18g02625	1.68728814554892	1.43001875074	1.76717078441672	-1.69876188878644	-1.79883307105138	-1.38688272086782
Vitvi13g00590	1.92122396594958	1.61969570262068	1.23791127616022	-1.1550929270953	-1.79981847105731	-1.82391954657788
Vitvi07g01078	-1.58657793994219	-1.64499943102275	-1.62194753977791	1.71151423305054	1.51195550198468	1.63005517570763
Vitvi17g01251	-1.77483332794803	-1.43769616302719	-1.61914826555327	1.45563240252234	1.71325503046324	1.6627903235429
Vitvi08g00978	-1.60416357533588	-1.59125604631986	-1.63658804133218	1.84967143864825	1.49240270774641	1.48993351659327
Vitvi18g02398	2.10153644757657	1.39045162116749	1.2833951220145	-1.64278074655766	-1.48380075890201	-1.64880168529888
Vitvi06g01515	1.83537589231518	1.20701870696402	1.75589657188557	-1.5156007729731	-1.61599153967012	-1.66669885852155
Vitvi04g01368	1.8052430804524	1.16788781510584	1.77877344930482	-1.58430447744626	-1.57872012388726	-1.58887974352953
Vitvi08g01231	1.70186875068067	1.58242649081984	1.48312349673189	-1.3758176379579	-1.70348216065337	-1.68811893962113
Vitvi09g00050	1.66128953640599	1.6344867296731	1.47269873151304	-1.55491256865921	-1.60001959264548	-1.61354283628744
Vitvi10g01778	1.77500427938154	1.47165156751043	1.50511208236064	-1.54510054734128	-1.6562549274664	-1.55041245444493
Vitvi03g00119	1.43659039793103	1.60023424385812	1.71795625830859	-1.60683354456119	-1.53661951834207	-1.61132783719447
Vitvi13g02574	1.63542050789228	1.45485878042382	1.65308978306789	-1.57232628062121	-1.43618540798768	-1.73485738277509
Vitvi02g00500	1.50148598435287	1.63296837665729	1.6006664530443	-1.54377135356402	-1.64663868531069	-1.54471077517974
Vitvi11g00466	-1.66000195948668	-1.50079056666681	-1.55984156667509	1.67630292405456	1.63296778334859	1.41136338542543
Vitvi11g00251	1.69642443611075	1.41148804650906	1.61325821268131	-1.5519171521394	-1.57684013155825	-1.59241341160347
Vitvi19g00405	1.55400305882393	1.5331978902831	1.63280926505283	-1.4123829149981	-1.70620776230835	-1.6014195368534
Vitvi11g01450	-1.66713667685245	-1.36853912515735	-1.63567653042998	1.66840715165253	1.68972476388876	1.31322041689848
Vitvi19g00255	1.64588699416049	1.46866529723933	1.53603756623841	-1.18526276190771	-1.7684677193188	-1.69685937641172
Vitvi02g01438	-1.79066625723982	-1.25907574507747	-1.53891617210391	1.38945619369031	1.96807843794008	1.23112354279082
Vitvi11g01268	1.59604187787907	1.59081006777233	1.45676487982132	-1.49008917026264	-1.51210628793437	-1.64142136727571
Vitvi17g00601	-1.62720849037906	-1.4033625516256	-1.56426288344569	1.64133256513063	1.31453154401875	1.63896981630096
Vitvi10g01236	1.71316626432706	1.58236349694314	1.2461444317965	-1.07598122311911	-1.78072394769843	-1.68496902224917
Vitvi17g01121	1.70403785256089	1.13638519904602	1.71506490019929	-1.47321052865664	-1.53601730807828	-1.54626011507129
Vitvi12g00298	1.48430913640625	1.47153170153053	1.58047283417769	-1.48570092525712	-1.6443369541455	-1.40627579271185
Vitvi14g01745	-1.56655848817786	-1.41583410320515	-1.54300624011871	1.4210814508374	1.49477293927642	1.6095444413879
Vitvi04g01540	1.65136524994619	1.26556026339668	1.54509162379018	-1.30954802196508	-1.55760333837125	-1.59486577679672
Vitvi07g01657	-1.587055117998	-1.2357508970817	-1.58807375041651	1.47365355887569	1.14581717988022	1.7914090267403
Vitvi11g01349	-1.58724850015983	-1.28305128001348	-1.4622083857383	2.09422466042691	1.25940395371979	0.978879551764906
Vitvi08g01036	1.66629710849336	1.19074472502333	1.5697387235056	-1.4077646808094	-1.60417083787251	-1.41484503834038
Vitvi16g01039	-1.45069555714395	-1.30322432554208	-1.57101014822482	1.00888196401906	2.07472691261483	1.24132115427695
Vitvi09g01628	1.58354317109442	1.38177075085137	1.42948154661935	-1.13542694790858	-1.70982191953679	-1.54954660111977
Vitvi09g01513	1.97905060871248	0.919477188042605	1.42377844946815	-1.56373900855359	-1.24771407849587	-1.51085315917377
Vitvi06g01531	1.68855849717691	1.50991637577053	1.16442414909827	-1.09917551183609	-1.67744100265233	-1.5862825075573
Vitvi05g00212	-1.35445232599765	-1.58016550267402	-1.46615175287208	1.38881125052787	1.58993315238819	1.42202517862769
Vitvi08g01631	-1.55634464422454	-1.50074419758855	-1.32571706341135	1.5628901279255	1.60419988294235	1.2157158943566
Vitvi16g00964	1.50446157125524	1.44040449279976	1.43833952033238	-1.31960974968401	-1.53709286563225	-1.52650296907112
Vitvi04g01412	1.83760618611376	1.14203981135234	1.35729965501205	-1.54959362820419	-1.27376767580276	-1.5135843484712
Vitvi07g01275	1.61699349550586	1.51648606097067	1.19504413565203	-1.06689271841437	-1.75946926675278	-1.50216170696141
Vitvi01g02070	1.57715527215231	1.26025881143506	1.52080953569062	-1.38037583386709	-1.53794545085642	-1.43990233455448
Vitvi10g01123	1.49737193999415	1.37259885622395	1.48717584846905	-1.38084181968535	-1.44419136990294	-1.53211345509887
Vitvi15g01151	1.68125805496046	1.22125948175787	1.42723457159856	-1.47625452297548	-1.46932718124379	-1.38417040409762
Vitvi08g01606	-1.58707695904281	-1.18407332084033	-1.54420400250165	1.57375494352837	1.33283605890959	1.40876327994683
Vitvi05g01427	1.47339068670526	1.33590973663842	1.50539250246339	-1.42221493387254	-1.37011082019191	-1.52236717174262
Vitvi10g02335	1.65444996601352	1.14308340045772	1.48680627810112	-1.51118437144353	-1.31059037327145	-1.46256489985739
Vitvi01g01654	-1.46076422984793	-1.41883663395921	-1.38866998622618	1.64723138980808	1.52039852320879	1.10064093701645
Vitvi11g01457	1.852733583142	1.14026582952072	1.24504538001131	-1.41220553539779	-1.34553680539766	-1.48030245187857
Vitvi14g00438	2.03645507492927	0.870318625893648	1.25079813479087	-1.49974792628812	-1.21429612847685	-1.44352778084882
Vitvi16g01339	-1.4231758202485	-1.34600095145286	-1.46687330036119	1.79580669138504	1.10962408302021	1.3306192976573
Vitvi18g01175	-1.427881259306	-1.33690285295852	-1.44855055289415	1.79382008898129	1.43592127736572	0.983593298811654
Vitvi05g00107	1.23514577205577	1.49738009819117	1.52242006238179	-1.49474872198781	-1.26044713562833	-1.49975007501258
Vitvi07g00594	-1.5194846268104	-1.27594707361778	-1.44469461039099	1.67680835091003	1.38265206024896	1.18066589966018
Vitvi08g00219	1.61791242892114	1.33854257829666	1.28703883168826	-1.40161400977422	-1.34308944773672	-1.49879038139512
Vitvi01g01958	1.33713360961205	1.38925594631548	1.50478803527089	-1.51976561648125	-1.1864017557197	-1.52501021899747
Vitvi01g00593	-1.68279443159531	-1.05247586349116	-1.457455288155	1.28384027460491	1.64505003726362	1.26383527137293
Vitvi08g02412	1.28963102524035	1.45241151872138	1.48395467873723	-1.20822294395644	-1.54301412250516	-1.47476015623736
Vitvi05g00108	1.65507788962395	1.1330456337946	1.40958836005051	-1.55054834684572	-1.26424784395909	-1.38291569266425
Vitvi02g01615	1.52579357938695	1.28942634802254	1.39916013341925	-1.47747305183385	-1.3832664010204	-1.3536406079745
Vitvi11g01507	1.49453428696151	1.0986624424378	1.59703497620533	-1.44408867762624	-1.43841899640642	-1.30772403157198
Vitvi01g01714	-1.43466258749932	-1.12549078932093	-1.62313766983968	1.42399048345011	1.5434534646761	1.21584709853372
Vitvi05g00387	1.38948014210559	1.38039088293525	1.42350865336447	-1.31730997877758	-1.37574247876992	-1.5003272208578
Vitvi02g00273	1.49574961305748	1.23505008068234	1.43985170263667	-1.18409688215637	-1.48522486961734	-1.50132964460278
Vitvi07g02502	1.46461087280867	1.38996454391601	1.32101310357401	-1.32370916458302	-1.3845658640637	-1.46731349165197
Vitvi19g00909	1.52582300670565	1.4614014673979	1.11976806740002	-0.944798412546595	-1.68815477281835	-1.47403935613863
Vitvi01g00458	-1.46252735129001	-1.10466460316066	-1.55338387705276	1.33475858777723	1.33668174276345	1.44913550096274
Vitvi04g02063	1.79561392320049	1.35571440688206	0.87659589906883	-1.16058114561732	-1.5569485453177	-1.31039453821636
Vitvi07g01475	-1.40967469188451	-1.23213551422033	-1.45537254694102	1.30715864556005	1.59999131406168	1.19003279342414
Vitvi05g01911	1.33748242223536	1.21405350942865	1.54476876142885	-1.49346715094904	-1.15999666229532	-1.44284087984849
Vitvi11g00231	1.52072767968993	1.17328186232024	1.37489875340826	-1.32018466406942	-1.26400368003936	-1.48471995130964
Vitvi19g01479	1.72778944793902	1.27330226984344	1.00706793497921	-1.39982500070187	-1.54002301025597	-1.06831164180383
Vitvi13g00694	1.36604601563537	1.23078633141512	1.47186528501671	-1.40549675748858	-1.25306904965619	-1.41013182492244
Vitvi15g01629	-1.49544701969121	-1.21984416348829	-1.33384256411028	1.51375102954889	1.24126202166745	1.29412069607344
Vitvi19g00768	1.41238825184272	1.2162378544741	1.42392357588896	-1.28695897223092	-1.38937634148126	-1.3762143684936
Vitvi03g01518	1.24496602233097	1.41924629076431	1.38265901274946	-1.4823926256802	-1.18263105200231	-1.38184764816223
Vitvi17g00804	1.26735219753866	1.27526628607061	1.48878015798135	-1.12152392957763	-1.36303052907487	-1.54684418293813
Vitvi19g02012	1.28939839949311	1.41019043731605	1.33658355049447	-1.37557520003052	-1.27789965755592	-1.38269752971719
Vitvi10g00740	1.67956899239339	1.39768985254521	0.879807752898381	-1.40499708823298	-1.49212154856218	-1.05994796104181
Vitvi17g01429	-1.51586939305867	-1.09961658185409	-1.38550271451062	1.44826063939978	1.38908444778096	1.16364360224265
Vitvi04g01550	1.26761003931914	1.44907527982143	1.3018966434532	-1.45817682312995	-1.27099132032942	-1.28941381913442
Vitvi18g01165	1.27208727070136	1.33411301583262	1.41517488815172	-1.34079912218443	-1.33511320627926	-1.34546284622201
Vitvi09g00035	1.24943344604827	1.42137917006434	1.34591636135588	-1.29646261699185	-1.43200261615301	-1.28826374432362
Vitvi01g01887	-1.43463085037673	-1.1860022663933	-1.38993964814067	1.27557787170821	1.38162040280038	1.35337449040211
Vitvi05g00565	-1.31689280440984	-1.17537168963144	-1.41662084787902	1.83322460176128	1.20547366788122	0.8701870722778
Vitvi01g00589	1.5995667922296	1.33903038937798	1.00262610173554	-1.01690020226204	-1.54133783425986	-1.38298524682124
Vitvi01g00288	1.36010813850714	1.31999681546256	1.30375689191954	-1.16384107294444	-1.54141629967018	-1.27860447327462
Vitvi05g01266	1.22274205199059	1.52624744758792	1.21555959816046	-1.14719807633512	-1.51238279020179	-1.30496823120207
Vitvi05g00566	-1.2259020226417	-1.29858418728593	-1.30966677484047	1.94552390332432	1.20034646095565	0.68828262048813
Vitvi01g01657	-1.52992692443513	-1.11763009034759	-1.21130569819745	0.761388606989314	1.81103563978723	1.28643846620362
Vitvi10g00485	1.28955291005386	1.38783789803849	1.23825748173851	-0.919268333044503	-1.49074961418895	-1.50563034259741
Vitvi06g00141	1.95288750374812	0.639135545592717	1.17343331860744	-1.28377519317708	-1.19315998502223	-1.28852118974896
Vitvi10g01549	-1.28935626025625	-1.32064548466902	-1.27493147633588	1.0466195407209	1.44901969744836	1.38929398309189
Vitvi18g02569	-1.33971460266409	-1.11702144692305	-1.43022803665994	1.36489518180631	1.23288847274056	1.28918043170021
Vitvi14g01985	1.30011697266943	1.22167750846039	1.3646235446247	-1.15612333229527	-1.4646094206317	-1.26568527282755
Vitvi15g00833	1.3526909395455	1.18420795103821	1.35164391519582	-1.30339769067911	-1.31563817510595	-1.26950693999447
Vitvi04g01806	1.43552962873426	1.42171759675035	0.997015334033138	-1.19750201026508	-1.34428249604639	-1.31247805320628
Vitvi13g00579	1.32776185468107	1.10714763150953	1.41267065206525	-1.20840268386046	-1.09105751987337	-1.54811993452203
Vitvi04g00552	1.33395868526739	1.22563406544777	1.31238585746829	-1.19914408599954	-1.36934725632187	-1.30348726586204
Vitvi04g02223	-1.2381033919463	-1.30900724082901	-1.26069033439613	0.826448391510613	1.44871575079816	1.53263682486266
Vitvi16g02090	1.4905254897319	1.20454356289516	1.15428233835112	-1.25437764271029	-1.376801539355	-1.21817220891289
Vitvi18g01711	-1.40021544152504	-1.14195116159754	-1.30490123801313	1.25104726621301	1.13994416694756	1.45607640797514
Vitvi00g02226	1.50509260943345	1.14364795763311	1.19465139247533	-1.32822241647628	-1.31766389381822	-1.19750564924739
Vitvi12g01497	-1.31130969926532	-1.30130424069729	-1.15618529706603	0.915356098856833	1.06074565143566	1.79269748673615
Vitvi05g00474	1.49968598275234	1.25561282384122	1.04208379637187	-0.924293233434126	-1.45731758163927	-1.41577178789203
Vitvi01g02296	1.38891115690597	1.27665994677056	1.16066705537959	-1.05843979453121	-1.51320067788422	-1.25459768664069
Vitvi08g00794	1.24785497769974	1.20357660158002	1.37827085543539	-1.1447344217164	-1.41541136345677	-1.26955664954198
Vitvi08g02331	-1.32981666479955	-1.16436635838241	-1.33061329826609	1.4304932236121	1.24459213776202	1.14971096007395
Vitvi14g00972	1.56253088588165	1.0525339761851	1.12007967558734	-1.60112308303431	-0.783923793465244	-1.35009766115453
Vitvi02g00507	1.40878551261674	1.35382684182683	1.04464954560429	-1.21541922592061	-1.29080262571675	-1.30104004841049
Vitvi17g00534	1.1445303715479	1.35892482991431	1.29915235250854	-1.1215994165619	-1.22299087436536	-1.45801726304347
Vitvi07g02951	-1.24064849620216	-1.27531056426544	-1.27613204257193	1.43054528318204	1.34939483726789	1.01215098258959
Vitvi02g01004	-1.42621670427111	-1.14063769858528	-1.21995044425291	1.36927155586877	1.32516470870125	1.09236858253928
Vitvi02g01775	-1.44956081792757	-1.05061388129165	-1.25374060991792	1.57021849712453	1.03654434125684	1.14715247075578
Vitvi05g00613	1.35938014100031	1.14176346828712	1.27542010700629	-1.26074755031274	-1.37862451937299	-1.13719164660799
Vitvi11g00535	1.32795856787139	0.848412756829255	1.54979161196365	-1.2894679430046	-1.08650425807295	-1.35019073558674
Vitvi09g01629	1.45610487076812	1.17859031879118	1.13667241443293	-1.2150129386338	-1.27193225657336	-1.28442240878507
Vitvi17g00615	1.75734318733894	1.17479110347946	0.74457548839661	-1.23691550717077	-1.2839502868447	-1.15584398519954
Vitvi07g00125	1.85246481224113	1.04438969501234	0.749296648842332	-1.24048176739426	-1.23404956985293	-1.17161981884861
Vitvi01g00337	-1.2864418658366	-1.30895996151827	-1.1508395731914	1.27340872650833	1.49811218041775	0.97472049362019
Vitvi18g02727	-1.29651883096174	-1.28251360138408	-1.16134307851048	1.1734388917618	1.53930644958294	1.02763016951157
Vitvi19g00257	1.32853402686144	1.21918726122631	1.08635177793975	-0.584651147243891	-1.47258364069438	-1.57683827808922
Vitvi16g01362	1.62384594177281	0.885124366500532	1.18564369427748	-1.28485681394275	-1.12029252411038	-1.28946466449769
Vitvi16g00479	1.24079687129858	1.25222895444003	1.24254590629399	-1.10568028937813	-1.23917993822944	-1.39071150442502
Vitvi05g00292	-1.33247927121112	-0.868398140242771	-1.47416434810871	1.0800910924613	1.07221745695682	1.52273321014448
Vitvi13g00255	-1.20484331962139	-1.25005445384604	-1.26404955122497	1.29329231618177	1.0229124118106	1.40274259670004
Vitvi14g02553	1.18261519055845	1.25880611488431	1.00923309227331	-1.65412899450132	-0.243421813376958	-1.5531035898378
Vitvi14g01783	1.45752652460101	1.02375211952996	1.20276085573501	-1.15385771402942	-1.25721859162846	-1.27296319420811
Vitvi01g00556	-1.30251899452159	-1.13313044708189	-1.14667233785854	0.861703114327792	0.911783038602236	1.808835626532
Vitvi08g01528	-1.36994515738779	-0.868662269755447	-1.41386887667666	1.36139260261531	1.16073817326958	1.13034552793501
Vitvi06g01683	-1.45380251565485	-0.805284701548699	-1.30443099412831	1.65435485720745	1.15164505402463	0.757518300099779
Vitvi17g00274	-1.49322975110355	-1.15328899188788	-0.991080460163945	0.947680835119056	1.42502511778929	1.26489325024702
Vitvi10g02212	1.40738336903182	1.37298769060128	0.845777303010074	-1.00829848496369	-1.39489381864415	-1.22295605903532
Vitvi07g02246	1.52624752545362	1.45145269225066	0.583488621134985	-1.16260917218152	-1.23021012034765	-1.1683695463101
Vitvi01g01030	-1.48489809746351	-0.869889311749935	-1.26440198317459	0.994373716906971	1.2763158157289	1.34849985975216
Vitvi15g01076	-1.21681587408214	-1.1296360712119	-1.29802896039281	1.29133846401607	0.944966576194768	1.40817586547601
Vitvi06g00433	-1.25470852414193	-1.14455686076023	-1.22525717730982	0.83732449964991	1.40431278016638	1.38288528239569
Vitvi15g00617	1.32985405076066	1.12324716594545	1.19659850344921	-1.12516201879262	-1.14351251281298	-1.38102518854972
Vitvi02g01439	-1.25847938689982	-1.17307869050489	-1.05409485554681	1.32752991395325	1.68472395730797	0.473399061690298
Vitvi13g00706	-1.23693985887425	-1.23518614396914	-1.14029191865886	0.887451343240967	1.41564543005238	1.3093211482089
Vitvi09g00246	1.4269883097193	1.03591318861503	1.15846410529556	-1.19459822834503	-1.35041641974811	-1.07635095553674
Vitvi15g01094	1.24515560328917	1.06820924046305	1.32209359540741	-1.1336297390793	-1.21590150560434	-1.28592719447598
Vitvi13g00062	-1.48759796820104	-0.797822115900972	-1.2805881809335	1.12283838371651	0.992487205011185	1.45068267630781
Vitvi01g00299	1.39845044957561	0.933587279335243	1.28143085385283	-1.22181436213714	-1.13513483283539	-1.25651938779115
Vitvi14g02557	1.59413070271828	1.06548641879776	0.892510102597235	-1.28981222200928	-0.916620242703364	-1.34569475940063
Vitvi01g00188	1.27687105465594	0.961869117921042	1.33843779339078	-1.28769557749784	-0.905735884395177	-1.38374650407475
Vitvi07g00924	-1.1661803296293	-1.22310283534169	-1.20314488141773	1.18983611089195	0.978908877453914	1.42368305804285
Vitvi11g00420	-1.19492213945008	-0.963031872976966	-1.40753756263076	1.12206962034183	1.41162013716467	1.03180181755131
Vitvi08g01736	1.23343620969561	1.00653046696154	1.32116828720251	-0.9306746505726	-1.29202670871604	-1.33843360457103
Vitvi02g00553	-1.24223808015409	-0.99245349749237	-1.33399809824844	1.11324084778983	1.12384248692374	1.33160634118133
Vitvi18g00121	1.18731457783387	1.21474169382963	1.17928041559091	-1.26180292493145	-1.10344313951529	-1.21609062280767
Vitvi05g01343	-1.27062514730341	-1.02657112703913	-1.25438409416583	1.43003050044709	1.10633814290147	1.01521172515981
Vitvi16g01354	1.33888926604074	1.08553566119993	1.13046160627014	-0.984219820605642	-1.36889739594077	-1.2017693169644
Vitvi02g00702	1.35423937346746	1.1561937554508	1.0377091083133	-0.97871408172006	-1.39084563635995	-1.17858251915155
Vitvi16g01332	1.26650594179401	1.11310380481613	1.18354437667543	-1.05346089117148	-1.35539520044604	-1.15429803166805
Vitvi03g01294	-1.40705019067416	-0.888526702957591	-1.20243617119294	1.03573874383598	0.926254944195493	1.53601937679322
Vitvi07g00035	1.35989121830782	1.27173507696465	0.910738272770558	-1.14931276462273	-1.24681514356803	-1.14623665985226
Vitvi17g00975	1.10589901696986	1.23353121178202	1.22342240947255	-1.19649059981521	-1.23621440319303	-1.1301476352162
Vitvi08g01540	-1.18014371625426	-1.03192005477546	-1.29143973370771	1.51408736866597	1.12790748178818	0.861508654283277
Vitvi01g01507	-1.30447998057602	-0.934746288028393	-1.28839177770726	1.11492475036546	1.07664587161718	1.33604742432904
Vitvi18g00480	1.38552417924555	1.09457749837937	1.05382015114988	-1.24190387165196	-1.13802410511665	-1.15399385200619
Vitvi01g01021	-1.23951066433174	-0.958413911155844	-1.23720090604238	1.69645015170801	0.776973283785244	0.961702046036716
Vitvi14g00489	1.56686111704214	1.17699369751023	0.715989919895775	-1.06272748436586	-1.32550352359176	-1.07161372649054
Vitvi06g00665	-1.26283857735532	-0.984534640620522	-1.26206045461431	1.19703875367752	1.36526829192456	0.947126626988071
Vitvi12g02508	1.31858167481353	1.00998351029289	1.18698799613947	-1.06653210600534	-1.1075786826249	-1.34144239261566
Vitvi10g02159	1.29618942153325	1.0414786833872	1.18380168378793	-1.29175742192066	-1.11326417951541	-1.11644818727231
Vitvi03g00084	1.1292321305677	1.30743006487842	1.0872072678403	-1.08108301197119	-1.21409431565853	-1.2286921356567
Vitvi08g02384	-1.17886342602185	-0.949952723937241	-1.38157469405288	1.14950070947455	1.1828465638066	1.17804357073083
